# Supplementary material for: Long-Term Outcomes of Patients with Pre-Existing Essential Tremor After SARS-CoV-2 Infection
Source: Diagnostics (Basel). 2024 Dec 10;14(24):2774. doi: 10.3390/diagnostics14242774 (PMC11674104; doi:10.3390/diagnostics14242774)
Supplement: Supplementary file 1 [file diagnostics-14-02774-s001.zip]

Archive with 1 entries (1 files):
- diagnostics-3313521-supplementary.pdf
